# Supplementary material for: The Predicted Splicing Variant c.11+5G>A in RPE65 Leads to a Reduction in mRNA Expression in a Cell-Specific Manner
Source: Cells. 2022 Nov 17;11(22):3640. doi: 10.3390/cells11223640 (PMC9688607; doi:10.3390/cells11223640)
Supplement: Supplementary file 1 [file cells-11-03640-s001.zip]

Archive with 1 entries (1 files):
- cells-1971293-supplementary.pdf
